# Supplementary material for: Comparative Immunogenicity of COVID-19 Vaccines in a Population-Based Cohort Study with SARS-CoV-2-Infected and Uninfected Participants
Source: Vaccines (Basel). 2022 Feb 18;10(2):324. doi: 10.3390/vaccines10020324 (PMC8875516; doi:10.3390/vaccines10020324)
Supplement: Supplementary file 1 [file vaccines-10-00324-s001.zip]

Archive with 1 entries (1 files):
- vaccines-1574576-supplementary.pdf
